# Supplementary material for: Cardiovascular exercise and burden of arrhythmia in patients with atrial fibrillation - A randomized controlled trial
Source: PLoS One. 2017 Feb 23;12(2):e0170060. doi: 10.1371/journal.pone.0170060 (PMC5322948; doi:10.1371/journal.pone.0170060)
Supplement: S1 Data sheets — (XLSX) [file pone.0170060.s003.xlsx]

## Sheet: Burden of AF and peak VO2
Id	Team	ECGtotal	AFtotal	SRtotal	ECGdiscarded	AFdays	ECGdays		Participation	Age	Gender	Betablocker	Type_AF	LAvol_2ch	LAvol_4ch	Heartrate_mean	VO2mean_pre	ReR_pre	ECG_pre	VO2mean_post	ReR_post	ECG_post
1	0	86	25	61	0	21	67		78	54	1	0	0	18.2	41.2	85	26.79	0.53	normal	25.39	0.98	atrial fibrillation
2	1	179	46	121	12	24	83		65	67	0	1	1	36.5	51.5	89	17.99	1.2	normal	20.79	1.13	normal
3	1	168	0	168	0	0	84		91	60	1	1	1	25.6	23	62	28.13	1.25	normal	29.35	1.04	normal
4	1	191	0	186	5	0	84		56	63	0	0	0	27.1	19.9	58	16.72	1.11	normal	19.14	1.11	normal
5	1	151	0	151	0	0	83		91	64	1	0	1	41.2	64.3	52	23.35	1.25	normal	37.99	1.11	normal
7	0	169	1	167	1	1	84		91	76	1	1	1	42.2	37.8	57	21.5	1.17	normal	24.29	1.1	normal
8	1	121	0	121	0	0	82		61	48	1	0	1	28.7	21.7	78	23.21	1.23	normal	30.71	1.08	normal
9	0	169	3	166	0	2	84		91	63	0	1	0	29.8	28.9	62	35.94	1.26	normal	39.94	1.08	normal
10	0	0	0	0	0	0	0		0	69	1	1	1	35.8	30.7	76
11	0	134	0	0	0	0	77		65	68	1	1	1			74	22.19	1.12	normal	22.75	1.1	normal
12	0	177	6	170	1	2	84		100	69	1	0	0	71.3	75.7	55	42.66	1.11	normal	42.2	0.96	normal
13	1	5	1	4	0	1	79		65	54	1	0	1	51	55	66	29.9	1.13	normal	38.92	1	normal
14	1	144	21	123	0	11	78		91	60	1	1	1	32.1	44.6	60	22.43	1.26	normal	24.41	1.09	normal
15	1	80	0	79	1	0	68		56	72	0	1	1	46.2	44.9	54	17.51	1.17	normal	13.53	1.12	normal
16	0	162	44	117	1	34	84		91	66	0	1	0	24.9	25.4	79	16.44	1.33	normal	21.27	1.06	normal
17	0	166	0	166	0	0	80		87	74	0	1	0	35.8	40.4	63	23.35	1.06	normal	24.01	1.03	normal
18	1	49	9	39	1	9	28		56	70	1	0	0	42.3	42	76	22.18	1.1	normal
19	0	130	112	17	1	68	70		96	71	0	0	0	28	48.1	50	18.07	1.12	normal	20.7	1.07	normal
20	0	151	0	151	0	0	78		91	78	0	1	1	34.6	53.2	65	23.41	1.29	normal	17.79	0.91	normal
21	1	127	36	73	0	28	53		87	62	0	0	0	30.6	31.7	59	16.93	1.02	normal	18.25	1	normal
23	0	141	0	140	1	0	77		92	65	1	1	1	46	40.1	72	22.1	1.43	normal	24.56	1.24	normal
24	0	171	4	164	3	3	84		92	73	1	1	0	46.6	45.1	68	24.88	1.15	normal	10.78	1.25	normal
25	0	82	4	76	2	4	51		92	75	0	1	1	33.5	46.7	56	19.89	1.2	normal	22.62	1.16	normal
26	1	183	15	168	0	13	84		96	72	1	1	1	30.5	39.4	58	30.33	1.16	normal	26.48	1.41	normal
27	0	173	20	153	0	17	84		79	38	1	1	0	34.9	23.1	52	38.31	1.4	normal	42.56	1.5	normal
28	1	179	2	177	0	2	84		100	63	0	1	0	41.5	38.4	70	19.28	1.14	normal	23.14	1.28	normal
29	0	0	0	0	0		0		0	57	0	0	1	31.9	25.9	89	17.8	1.18	normal
30	0	188	0	185	3	0	80		70	66	1	1	1	28.9	41	69	18.11	1.21	normal	14.87	1.3	normal
31	1	188	43	145	1	36	84		92	66	1	1	0	38.8	23.9	57	35.07	1.23	normal	30.18	1.28	normal
32	1	150	17	133	0	5	82		79	62	1	1	0	57.5	41.5	59	24.56	1.02	normal	18.83	1.14	normal
33	1	0	0	0	0	0	0		13	64	1	0	1	66.2	71	54	29.07	1.22	normal
34	0	162	1	161	0	1	80		71	59	1	1	0	28.8	18.8	62	27.4	1.3	normal	38.6	1.23	normal
35	0	125	11	112	2	8	72		79	50	1	0	0	33.8	37.2	60	36.08	1.13	normal	37.25	1.12	normal
36	1	324	0	316	8	0	84		100	71	0	1	0	29.3	19	65	21.4	1.32	normal	20.33	1.39	normal
37	1	214	47	167	0	38	82		92	43	1	1	1	40.2	44.6	51	23.73	1.14	normal	27.72	1.13	normal
38	1	166	0	166	0	0	81		87	71	0	0	0	19.4	20.9	70	20.56	1.22	normal	22.54	0.63	normal
39	0	170	39	131	0	0	81		87	66	0	1	1	40.2	44.3	62	14.58	0.86	normal
40	1	131	0	127	2	0	83		79	65	1	1	0	34	42.1	73	14.15	1.14	normal	19.06	1.19	normal
42	1	178	0	178	0	0	84		96	78	0	0	0	27	30.3	64	24.3	1.22	normal	20.53	1.19	normal
43	1	152	11	140	1	9	82		92	55	0	1	1	42.3	32.9	58	15.89	1.22	normal	15.78	1.3	normal
48	0	156	2	154	2	1	83		87	63	0	1	0	27.5	19.4	75	10.5	2.57	normal	15.7	1.31	normal
49	0	175	12	161	2	11	83		62	63	1	1	1	64.9	66.2	64	22.99	1.33	normal	28.63	1.27	normal
50	0	193	0	192	1	0	84		100	60	0	1	1	36.8	29.9	61	19.03	1.23	normal	21.09	1.37	normal
51	1	180	178	0	2	84	84		92	67	0	1	0	40	48.3	90	17.93	1.19	atrial fibrillation	25.28	1.1	atrial fibrillation
52	1	121	0	121	0	0	61		87	53	1	1	1	40.3	39.8	64	21.67	1.26	normal	26.24	1.21	normal
53	0	107	1	106	0	1	66		83	66	0	1	1	27.6	30.9	62	7.6	2.68	normal	14.4	1.11	normal
54	1	173	8	165	0	4	80		83	49	1	1	1	19.5	36	58	21.92	1.14	normal	24.54	0.8	normal
56	0	178	139	39	0	77	79		96	69	1	0	0	50.8	39.2	81	14.63	1.09	normal	14.52	1.22	normal
57	0	176	0	176	0	0	84		96	56	1	0	1	46.9	41.2		25.53	1.08	normal	32.29	0.97	normal
58	1	170	22	147	1	16	78		75	61	1	1	0	50.5	42.1	57	33.37	1	normal	32.74	1.11	normal
62	1	164	20	144	0	15	79		75	67	0	1	0	30.1	32.4	76	21.87	1.28	normal	22.33	1.21	normal
63	0	163	4	159	0	3	81		96	55	1	1	0	29.8	30.6	65	26.5	1.08	normal	25.58	1.39	normal
66	0	190	2	166	22	1	84		83	62	0	1	0	23.7	31.8	61	20.25	1.26	normal	29.76	1.03	normal
67	1	167	5	162	0	2	79		79	51	0	0	1	45.2	34.6	85	17.86	1.41	normal	22.7	1.28	normal
68	1	13	13	0	0	9	9		21	57	1	1	1	46	35.5		16.76	1.25	atrial fibrillation
69	0	106	2	104	0	2	44		62	45	1	0	0	22.2	16.3	78	30.29	1.26	normal	36.32	1.26	normal
70	0	153	44	85	24	28	65		46	53	1	0	0	48.8	36.9	54	47.02	1.25	normal	45.33	1.29	atrial fibrillation
71	1	185	4	181	0	4	82		37	52	1	1	0	21.8	21.4	72	32.08	1.26	normal	39.33	0.9	normal
72	1	130	7	123	0	6	64		75	45	1	1	1	32.5	21.9		27.79	1.18	normal	38.08	0.99	normal
73	1	176	11	164	1	11	84		96	62	0	0	0	45.9	33.7	71	15.52	2.66	normal	24.14	1.41	normal
74	1	155	0	132	23	0	80		87	71	1	0	0	43.6	41.7	61	18.29	1.78	normal	20.08	1.27	normal
75	0	0	0	0	0		0		0	62	0	0	0				0			0
76	1	0	0	0	0		0		0	41	0	1	1				0			0
77	1	141	0	141	0	0	81		96	69	1	0	1	28.4	31	86	12.38	2.2	normal	22.14	1.28	normal
78	1	214	37	177	0	19	76		87	62	1	1	1	28.7	34.9	101	17.75	0.72	normal	16.1	1.07	atrial fibrillation
79	0	121	7	114	0	1	84		54	81	0	1	1	62.6	46	70	13.3	2.35	normal	0
80	1	165	3	161	1	2	84		100	70	0	0	1	32.3	20.2	61	12.19	1.71	normal	18.04	1.72	normal
81	0	172	56	105	11	43	84		96	66	1	1	0	40.4	32.7	64	17.55	1.96	normal	21.6	1.31	atrial fibrillation
82	1	151	0	151	0	0	84		96	64	1	1	1	43.1	29.8	76	13.67	1.69	normal	20.33	1.28	normal
83	0	140	14	126	0	12	83		96	68	1	0	1	75.5	54.1	62	18.27	1.41	normal	28.7	1.25	normal

## Sheet: Baseline Characteristics
Id	Team	Gender	Race	Age	Height	Weight	VO2_mean	Tobacco	Alcohol	Habitual_exercise	Type_AF	HA	DM	IHD	Metabolic_disease	COPD	Heartfailure	Betablocker	Ca_antagonist	ACE	ARB	Pradaxa	Other_AC	VKA	ASA	Digoxin	Statins	Diuretics	Antiarrhyth	LVEF_2ch	LVEF_4ch	LAvol_2ch	LAvol_4ch	LVIDd	Duration_AF	HRmean	BPs_day	BPd_day	BPs_night	BPd_night	Participation
1	LI	M	White	54	175	113	26.79	former	2	1	paroxystic	1	0	0	0	0	1	0	1	0	1	1	0	0	0	1	1	1	0	49	57	18.2	41.2	4.58	331	85	146	81	145	79	78
2	HI	F	White	67	176	84	17.99	former	1	1	persistent	0	0	0	1	0	0	1	0	0	0	1	0	0	0	0	0	0	0	64	51	36.5	51.5	5.13	450	89	119	59	130	66	65
3	HI	M	White	60	194	100	28.13	former	1	3	persistent	1	1	0	0	0	0	1	0	0	1	1	0	0	0	0	1	0	1	61	51	25.6	23	5.03	990	62	121	77	110	69	91
4	HI	F	White	63	175	70	16.72	former	1	4	paroxystic	0	0	0	0	0	0	0	1	0	0	0	0	1	0	0	1	0	0	38	62	27.1	19.9	4.45	304	58	114	69	98	57	56
5	HI	M	White	64	178	84	23.35	no	2	2	persistent	0	0	0	0	1	0	0	1	0	0	1	0	0	0	0	1	0	1	70	61	41.2	64.3	5.17	1361	52	119	74	105	65	91
7	LI	M	White	76	189	100	21.5	former	1	1	persistent	1	0	0	0	0	0	1	1	0	0	1	0	0	0	0	0	0	0	71	60	42.2	37.8	5.26	3600	57	136	77	154	87	91
8	HI	M	White	48	190	100	23.21	yes	1	1	persistent	1	0	0	0	0	0	0	0	0	1	0	0	1	0	1	1	0	1	74	70	28.7	21.7	4.52	570	78	132	83	119	76	61
9	LI	F	White	63	167	59	35.94	former	1	2	paroxystic	0	0	0	0	0	0	1	0	0	0	1	0	0	0	0	1	0	0	61	58	29.8	28.9	5.02	334	62	108	63	112	62	91
10	LI	M	White	69	176	105		former	1	1	persistent	1	1	0	1	0	0	1	0	0	1	1	0	0	0	0	1	1	0	37	50	35.8	30.7	4.14		76	127	68	130	68	0
11	LI	M	White	68	188	67	22.19	former	2	2	persistent	1	0	0	0	0	0	1	1	0	1	0	0	1	0	0	1	1	0						1440	74	127	80	121	70	65
12	LI	M	White	69	170	110	42.66	former	1	4	paroxystic	0	0	0	0	0	0	0	0	0	0	0	0	0	0	0	0	0	0	53	47	71.3	75.7	5.21	82	55	121	74	114	69	100
13	HI	M	White	54	193	110	29.9	yes	1	4	persistent	0	0	0	0	0	0	0	0	0	0	0	0	0	0	0	0	0	0	57	64	51	55	6.1	1650	66	136	81			65
14	HI	M	White	60	190	89	22.43	former	1	2	persistent	0	0	0	0	0	0	1	0	1	0	0	0	0	1	0	1	0	1	58	54	32.1	44.6	5.15	2160	60	122	75	111	56	91
15	HI	F	White	72	165	79	17.51	former	1	2	persistent	1	0	0	0	0	0	1	0	0	0	0	0	1	0	0	1	0	1	71	62	46.2	44.9	4.86	720	54	130	73			56
16	LI	F	White	66	168	77	16.44	former	1	2	paroxystic	0	0	0	0	0	0	1	0	0	0	1	0	0	0	0	1	0	0	36	53	24.9	25.4	4.32	630	79	137	79	131	69	91
17	LI	F	White	74	176	85	23.35	no	1	1	paroxystic	1	0	0	0	0	0	1	0	0	0	1	0	0	0	0	0	0	0	63	55	35.8	40.4	5.23	240	63	111	63	108	56	87
18	HI	M	White	70	172	95	22.18	no	1	4	paroxystic	1	0	0	0	0	0	0	0	0	0	0	0	1	0	0	0	0	0	59	65	42.3	42	4.52		76	113	71	115	78	56
19	LI	F	White	71	170	57	18.07	former	1	2	paroxystic	1	0	0	1	0	1	0	0	0	0	0	0	0	0	0	1	0	0	73	46	28	48.1	4.61	360	50	142	76	155	82	96
20	LI	F	White	78	158	80	23.41	no	1	2	persistent	1	0	0	0	0	0	1	0	0	1	0	0	1	0	0	0	1	0	73	77	34.6	53.2	4.4	681	65	110	56	93	46	91
21	HI	F	White	62	160	85	16.93	former	1	2	paroxystic	1	0	0	0	1	0	0	1	0	0	0	0	0	1	0	0	0	0	64	57	30.6	31.7	4.2	136	59	146	76	132	69	87
23	LI	M	White	65	170	76	22.1	no	2	1	persistent	0	0	0	0	0	0	1	0	0	0	1	0	0	0	0	0	0	1		60	46	40.1	4.12	1020	72	140	82	111	55	92
24	LI	M	White	73	182	111	24.88	no	1	1	paroxystic	0	0	1	0	0	0	1	0	0	0	0	0	0	1	0	0	0	0	59	63	46.6	45.1	4.27	4410	68	136	73	123	60	92
25	LI	F	White	75	178	98	19.89	yes	1	1	persistent	1	0	0	0	0	0	1	0	0	0	0	0	0	0	0	0	0	1	65	63	33.5	46.7	5.6		56					92
26	HI	M	White	72	190	85	30.33	no	1	2	persistent	0	0	0	0	0	0	1	0	0	0	0	0	1	0	1	1	0	1	59	54	30.5	39.4	4.81	156	58	138	90	123	74	96
27	LI	M	White	38	189	62	38.31	no	1	2	paroxystic	0	0	0	0	0	0	1	0	0	0	0	0	0	0	0	0	0	0	42	66	34.9	23.1	5.81	90	52	124	73	100	59	79
28	HI	F	White	63	154	112	19.28	former	1	2	paroxystic	1	1	0	0	0	0	1	1	0	1	0	0	1	0	0	1	0	0			41.5	38.4	4.43		70	122	69	98	55	100
29	LI	F	White	57	188	112	17.8	yes	1	1	persistent	1	1	0	0	0	0	0	1	1	0	0	0	1	0	0	1	0	1	51	67	31.9	25.9	4.12		89					0
30	LI	M	White	66	188	87	18.11	yes	1	3	persistent	1	0	0	0	0	0	1	1	1	0	0	0	0	1	0	1	0	0	68	64	28.9	41	5.36	30	69	131	79	110	67	70
31	HI	M	White	66	184	88	35.07	former	1	3	paroxystic	0	0	0	0	0	0	1	0	0	0	0	0	0	1	0	1	0	0	59	69	38.8	23.9	5.07	1890	57	104	68	104	64	92
32	HI	M	White	62	182	90	24.56	former	1	1	paroxystic	0	0	0	0	1	0	1	0	0	0	0	0	0	1	0	0	0	0	60	50	57.5	41.5	5.56		59	123	76	104	64	79
33	HI	M	White	64	180	74	29.07	former	1	2	persistent	1	0	1	0	0	0	0	1	0	0	0	0	1	0	0	1	0	0	60	65	66.2	71	5.74		54	137	79	106	58	13
34	LI	M	White	59	176	103	27.4	former	1	1	paroxystic	0	0	0	0	0	0	1	0	0	0	0	0	0	0	0	0	0	0	58	54	28.8	18.8	5.12	1890	62	140	86	125	71	71
35	LI	M	White	50	195	54	36.08	former	1	3	paroxystic	0	0	0	0	0	0	0	0	0	0	0	0	0	0	0	0	0	0	49	59	33.8	37.2	5.94	96	60	115	72	110	66	79
36	HI	F	White	71	158	133	21.4	no	1	2	paroxystic	0	0	0	1	0	0	1	0	0	0	0	0	1	0	0	0	0	0	59	65	29.3	19	4.38	147	65	114	67	108	59	100
37	HI	M	White	43	181	77	23.73	no	1	1	persistent	0	0	0	0	0	0	1	0	0	0	0	0	1	0	0	0	0	1	61	64	40.2	44.6	5.02	780	51	123	78	104	64	92
38	HI	F	White	71	173	83	20.56	no	1	1	paroxystic	1	0	0	1	0	0	0	1	0	1	0	0	1	0	0	0	0	0	53	55	19.4	20.9	4.34		70	142	77	127	66	87
39	LI	F	White	66	172	122	14.58	former	1	1	persistent	1	0	0	1	1	0	1	0	0	0	1	0	0	0	1	0	1	0	56	59	40.2	44.3	4.96	1890	62	115	64	102	59	87
40	HI	M	White	65	188	51	14.15	former	1	3	paroxystic	1	1	0	0	0	0	1	0	1	0	0	0	1	0	1	0	1	0	47	54	34	42.1		454	73	165	93	189	97	79
42	HI	F	White	78	162	109	24.3	former	1	2	paroxystic	1	0	0	0	0	0	0	0	1	0	0	0	0	0	0	0	0	0	68	59	27	30.3	3.94		64	130	73	117	71	96
43	HI	F	White	55	164	104	15.89	no	1	2	persistent	1	0	0	0	0	0	1	0	0	1	0	0	1	0	0	1	1	1	56	63	42.3	32.9	6.07	450	58	157	89	147	82	92
48	LI	F	White	63	166	100		no	1	1	paroxystic	1	0	0	0	0	0	1	1	0	1	1	0	0	0	0	1	0	0	47	53	27.5	19.4	5.2		75	119	74	123	68	87
49	LI	M	White	63	186	83	22.99	no	1	1	persistent	0	0	0	0	0	0	1	0	0	0	0	0	0	0	0	0	0	0	61	55	64.9	66.2	5.8	4809	64	113	71	115	71	62
50	LI	F	White	60	179	74	19.03	no	1	1	persistent	0	0	0	0	0	0	1	0	0	0	0	0	0	1	0	0	0	0	62	59	36.8	29.9	4.89	2490	61	107	63	96	51	100
51	HI	F	White	67	163	100	17.93	former	1	2	paroxystic	1	0	0	0	0	0	1	0	0	1	1	0	0	0	0	0	0	0	56	60	40	48.3	4.86		90	114	71	90	56	92
52	HI	M	White	53	185	98	21.67	no	1	2	persistent	1	0	0	0	0	0	1	1	0	0	0	0	1	0	0	1	1	1	49	55	40.3	39.8	4.78	991	64	136	88	128	74	87
53	LI	F	White	66	174	150	7.6	former	1	1	persistent	1	0	0	0	0	0	1	0	0	1	1	0	0	0	0	1	1	1	61	44	27.6	30.9	4.98	1320	62	142	76	133	69	83
54	HI	M	White	49	186	67	21.92	no	1	1	persistent	1	0	0	0	0	0	1	0	0	0	0	0	0	1	0	1	0	1	43	52	19.5	36	6.34	7110	58	145	74	138	74	83
56	LI	M	White	69	175	127	14.63	former	1	1	paroxystic	0	0	0	0	0	0	0	1	0	0	1	0	0	0	0	1	0	0	39	58	50.8	39.2	5.1	630	81	121	71	108	60	96
57	LI	M	White	56	182	90	25.53	former	1	2	persistent	1	1	0	0	0	0	0	0	0	0	0	0	0	0	0	0	0	1	51	53	46.9	41.2	5.75	1710		150	94	139	86	96
58	HI	M	White	61	187	68	33.37	former	2	4	paroxystic	0	0	0	0	0	0	1	0	0	0	1	0	0	0	0	0	0	0	57	52	50.5	42.1	4.38	234	57	128	85	121	81	75
62	HI	F	White	67	162	112	21.87	former	1	1	paroxystic	0	0	0	0	0	0	1	0	0	0	0	0	1	0	0	0	0	0	68	59	30.1	32.4	4.42	5670	76	118	65	97	47	75
63	LI	M	White	55	196	65	26.5	no	1	2	paroxystic	0	0	0	0	0	0	1	0	0	0	0	0	0	0	0	0	0	0	58	58	29.8	30.6	5.46		65	120	75	112	63	96
66	LI	F	White	62	168	95	20.25	no	1	2	paroxystic	0	0	0	0	0	0	1	0	0	0	0	0	0	0	0	0	0	0	67	57	23.7	31.8	4.75	3150	61	126	88	114	81	83
67	HI	F	White	51	170	93	17.86	yes	1	1	persistent	0	0	0	0	0	0	0	1	0	0	0	0	0	1	0	0	0	1	51	57	45.2	34.6	4.64	1350	85	140	74	128	73	79
68	HI	M	White	57	180	80	16.76	yes	2	2	persistent	1	0	1	0	0	0	1	0	1	0	1	0	0	0	1	0	0	0	42	51	46	35.5	5.19							21
69	LI	M	other	45	182	81	30.29	former	1	2	paroxystic	0	0	0	0	0	0	0	0	0	0	0	0	0	0	0	0	0	0	45	51	22.2	16.3	5.2	180	78	125	78	122	64	62
70	LI	M	White	53	183	90	47.02	no	1	2	paroxystic	0	0	0	0	0	0	0	0	0	0	0	0	0	0	0	0	0	0	67	59	48.8	36.9	5.64	1350	54	114	70	107	65	46
71	HI	M	White	52	192	107	32.08	no	1	2	paroxystic	0	0	0	0	0	0	1	0	0	0	0	0	0	0	0	1	0	0	48	55	21.8	21.4	4.9	1710	72	108	70	107	65	37
72	HI	M	White	45	183	82	27.79	yes	1	3	persistent	1	0	0	0	0	0	1	0	0	1	1	0	0	0	0	0	0	0	51	54	32.5	21.9	5.51	627						75
73	HI	F	White	62	175	90	15.52	yes	1	2	paroxystic	1	0	0	0	0	0	0	1	0	0	0	1	0	0	0	1	0	0	45	49	45.9	33.7	3.87	179	71	137	82	125	71	96
74	HI	M	White	71	182	106	18.29	former	2	2	paroxystic	1	0	0	0	0	0	0	0	0	1	0	0	1	0	0	1	1	0	48	41	43.6	41.7	5.61	197	61	143	73	139	70	87
75	LI	F	White	62	164	142	0	former	1	1	paroxystic	0	0	0	0	0	0	0	0	0	0	0	0	0	0	0	0	0													0
76	HI	F	other	41	172	88	0	no	1	1	persistent	0	1	0	1	0	0	1	0	0	0	1	0	0	0	0	0	0	0												0
77	HI	M	White	69	187	80	12.38	no	1	2	persistent	0	0	0	0	0	0	0	0	0	0	1	0	0	0	0	0	0	0	45	46	28.4	31	5.19		86	131	76	118	69	96
78	HI	M	White	62	183	89	17.75	former	2	2	persistent	1	1	0	0	0	0	1	0	0	1	0	0	1	0	0	1	0	0	58	53	28.7	34.9	5.7	600	101	131	7	123	69	87
79	LI	F	White	81	170	115	13.3	former	1	2	persistent	1	1	1	0	0	0	1	1	1	0	0	0	1	0	0	1	1	0	56	51	62.6	46	4.84	1016	70	123	67	114	64	54
80	HI	F	White	70	178	74	12.19	former	1	2	persistent	1	0	0	0	0	0	0	1	0	1	0	0	1	0	0	0	1	0	72	55	32.3	20.2	4.54	4200	61	118	66	105	55	100
81	LI	M	White	66	179		17.55	no	1	2	paroxystic	0	0	0	0	0	0	1	0	0	0	1	0	0	0	0	1	0	0	55	58	40.4	32.7	3.79	9960	64	111	76	93	61	96
82	HI	M	White	64	193		13.67	yes	1	1	persistent	1	1	0	0	0	0	1	1	0	0	1	0	0	1	0	1	0	0	53	52	43.1	29.8	5.59	161	76	118	77	119	76	96
83	LI	M	White	68	181		18.27	no	1	3	persistent	1	0	0	0	0	1	0	0	0	0	0	1	0	0	0	1	0	0	47	56	75.5	54.1	5.76	1680	62	134	71	120	62	96

## Sheet: Admissions
Id	Team	Type	Adm_Visit	Death	Adm_total	Prim_cause	Sec_cause	Days
1	LI	Adm	1	0	1	AF_recidiv		1
2	HI	Adm	1	0	1	AF_recidiv	Medical conv	1
3	HI	Adm	1	0	1	AF_recidiv	DC_conversion	1
4	HI			0	1
5	HI			0	0
7	LI			0	0
8	HI			0	0
9	LI			0	0
10	LI			0	0
11	LI	Adm	1	0	2	AF_recidiv	DC_conversion	1
11	LI	Adm	2	0		AF_recidiv	DC_conversion	1
12	LI	Adm	1	0	1	AF_recidiv	Spontaneus	1
13	HI	Adm	1	0	1	Ablation	None	2
14	HI	Adm	1	0	5	AF_recidiv	DC_conversion	1
14	HI	Adm	2	0		AF_recidiv	Spontaneus	1
14	HI	Adm	3	0		AF_recidiv	DC_conversion	1
14	HI	Adm	4	0		AF_recidiv	Spontaneus	1
14	HI	Adm	5	0		AF_recidiv	Spontaneus	1
15	HI			0	0
16	LI			0	0
17	LI	Adm	1	0	1	AF_recidiv	Spontaneus	1
18	HI			0	0
19	LI			0	0
20	LI			0	0
21	HI			0	0
23	LI			0	0
24	LI			0	0
25	LI			0	0
26	HI			0	0
27	LI	Adm	1	0	2	Medication_monitoring	None	2
27	LI	Adm	2	0		Medication_monitoring	None	2
27	LI	Cont	3	0		AF-related
27	LI	Cont	4	0		AF-related
27	LI	Cont	5	0		AF-related
28	HI			0	0
29	LI			0	0
30	LI			0	0
31	HI			0	0
31	HI	Cont	2	0		AF-related
32	HI			0	0
33	HI	Adm	1	0	1	Ablation	None	2
34	LI	Adm	1	0	1	AF_recidiv	Medical conv	1
35	LI			0	0
35	LI	Cont	2	0	0	AF-related
36	HI	Adm	1	0	1	AF_recidiv	Spontaneus	1
37	HI			0	0
38	HI			0	0
39	LI			0	0
40	HI	Adm	1	0	1	cardiac_incompensation	None	6
42	HI			0	0
43	HI			0	0
48	LI			0	0
49	LI	Adm	1	0	6	AF_recidiv	Medical conv	1
49	LI	Cont	2	0		AF-related
49	LI	Cont	3	0		AF-related
49	LI	Adm	4	0		AF_recidiv	DC_conversion	1
49	LI	Adm	5	0		AF_recidiv	None	1
49	LI	Adm	6	0		AF_recidiv	DC_conversion	1
49	LI	Adm	7	0		AF_recidiv	DC_conversion	1
49	LI	Adm	8	0		AF_recidiv	DC_conversion	1
50	LI	Adm	1	0	1	AF_recidiv	Medical conv	1
51	HI	Adm	1	0	1	Ablation	None	2
52	HI	Adm	1	0	1	Ablation	None	3
52	HI	Cont	2	0		AF-related
53	LI			0	0
54	HI			0	0
56	LI			0	0
57	LI			0	0
58	HI	Cont	1	0	0	AF-related
58	HI	Cont	2	0		AF-related
62	HI			0	0
63	LI			0	0
66	LI			0	0
66	LI	Cont	2	0		AF-related
67	HI			0	0
68	HI			0	0
69	LI			0	0
70	LI			0	0
71	HI			0	0
72	HI	Adm	1	0	3	Ablation	None	1
72	HI	Cont	2	0		AF-related
72	HI	Cont	3	0		AF-related
72	HI	Cont	4	0		AF-related
72	HI	Adm	5	0		AF_recidiv	DC_conversion	1
72	HI	Adm	6	0		AF_recidiv	None	1
73	HI			0	0
74	HI			0	0
75	LI			0	0
76	HI			0	0
77	HI			0	0
78	HI			0	0
79	LI			0	0
80	HI	Adm	1	0		AF_recidiv	DC_conversion	1
80	HI	Adm	2	0		AF_recidiv	DC_conversion	1
80	HI	Adm	3	0		AF_recidiv		1
81	LI			0	0
82	HI			0	0
83	LI	Adm	1	0	4	AF_recidiv	DC_conversion	3
83	LI	Adm	2	0		AF_recidiv	DC_conversion	2
83	LI	Adm	3	0		AF_recidiv	DC_conversion	1
83	LI	Adm	4	0		AF_recidiv	DC_conversion	2
